# Supplementary material for: The Combined Effects of Aircraft and Road Traffic Noise and Aircraft and Railway Noise on Noise Annoyance—An Analysis in the Context of the Joint Research Initiative NORAH
Source: Int J Environ Res Public Health. 2017 Aug 2;14(8):871. doi: 10.3390/ijerph14080871 (PMC5580575; doi:10.3390/ijerph14080871)
Supplement: Supplementary file 1 [file ijerph-14-00871-s001.zip]

Archive with 2 entries (2 files):
- NORAH-Questionnaire_Combination_AirRail_2012.pdf
- NORAH-Questionnaire_Combination_AirRoad_2012.pdf
